# Supplementary material for: Efficient and versatile CRISPR engineering of human neurons in culture to model neurological disorders
Source: Wellcome Open Res. 2016 Nov 15;1:13. [Version 1] doi: 10.12688/wellcomeopenres.10011.1 (PMC5146642; doi:10.12688/wellcomeopenres.10011.1)
Supplement: Supplementary file 2 [file wellcomeopenres-1-10787-s0001.tgz]

Archive with 1 entries (1 files):
- caca2023-d2ac-4ed5-ad02-633ac1a5d39a.pdf
