# Supplementary material for: Efficient and versatile CRISPR engineering of human neurons in culture to model neurological disorders
Source: Wellcome Open Res. 2016 Nov 15;1:13. [Version 1] doi: 10.12688/wellcomeopenres.10011.1 (PMC5146642; doi:10.12688/wellcomeopenres.10011.1)
Supplement: Supplementary file 3 [file wellcomeopenres-1-10787-s0002.tgz]

Archive with 1 entries (1 files):
- 205f0847-0406-4145-9131-435d9e70f1cc.pdf
